# Supplementary material for: Biscuits Enriched with Monofloral Bee Pollens: Nutritional Properties, Techno-Functional Parameters, Sensory Profile, and Consumer Preference
Source: Foods. 2022 Dec 21;12(1):18. doi: 10.3390/foods12010018 (PMC9818951; doi:10.3390/foods12010018)
Supplement: Supplementary file 1 [file foods-12-00018-s001.zip]

Archive with 1 entries (1 files):
- foods-2103936-supplementary.pdf
